# Supplementary material for: In Silico Insights into the SARS CoV-2 Main Protease Suggest NADH Endogenous Defences in the Control of the Pandemic Coronavirus Infection
Source: Viruses. 2020 Jul 26;12(8):805. doi: 10.3390/v12080805 (PMC7472248; doi:10.3390/v12080805)
Supplement: Supplementary file 1 [file viruses-12-00805-s001.zip]

Archive with 4 entries (4 files):
- Supplementary_Material-S1.pdf
- __MACOSX/._Supplementary_Material-S1.pdf
- Supplementary_Material-S2.pdf
- __MACOSX/._Supplementary_Material-S2.pdf
